# Supplementary material for: Mica Lattice Orientation of Epitaxially Grown Amyloid β25–35 Fibrils
Source: Int J Mol Sci. 2024 Sep 28;25(19):10460. doi: 10.3390/ijms251910460 (PMC11476711; doi:10.3390/ijms251910460)
Supplement: Supplementary file 1 [file ijms-25-10460-s001.zip]

Archive with 3 entries (3 files):
- SI_20240920.pdf
- Video_S1.mpg
- Video_S2.mpg
